# Supplementary material for: Muramyl Dipeptide Administration Delays Alzheimer’s Disease Physiopathology via NOD2 Receptors
Source: Cells. 2022 Jul 19;11(14):2241. doi: 10.3390/cells11142241 (PMC9321587; doi:10.3390/cells11142241)
Supplement: Supplementary file 1 [file cells-11-02241-s001.zip]

Archive with 1 entries (1 files):
- cells-1778469-supplementary.pdf
